# Supplementary material for: Analysis of WAK Genes in Nine Cruciferous Species with a Focus on Brassica napus L
Source: Int J Mol Sci. 2023 Sep 2;24(17):13601. doi: 10.3390/ijms241713601 (PMC10487794; doi:10.3390/ijms241713601)
Supplement: Supplementary file 1 [file ijms-24-13601-s001.zip]

Archive with 1 entries (1 files):
- ijms-2523488-supplementary.pdf
